# Supplementary material for: Trends in SARS-CoV-2 cycle threshold values in the Czech Republic from April 2020 to April 2022
Source: Sci Rep. 2023 Apr 15;13:6156. doi: 10.1038/s41598-023-32953-2 (PMC10105352; doi:10.1038/s41598-023-32953-2)
Supplement: Supplementary file 3 — Supplementary Tables. [file 41598_2023_32953_MOESM3_ESM.xlsx]

## Sheet: notes
Group	Age
Group 1	0-2 yrs
Group 2	3-5 yrs
Group 3	6-8 yrs
Group 4	9-13 yrs
Group 5	14-15 yrs
Group 6	16-19 yrs
Group 7	20-26 yrs
Group 8	27-65 yrs
Group 9	66-99 yrs
	From	To
PART 1	2020-37	2021-18
PART 2	2021-43	2022-01
PART 3	2022-02	2022-14

## Sheet: Supplementary Table 1 ANOVA
Supplementary Table 1 Differences in median Ct values between categories; corresponding P-values (Benjamini-Hochberg adjusted) are shown below (not significant P-values are in blue)
All weeks	Group	n	Ct (avg)	Ct (sd)	Ct (median)	0-2 yrs	3-5 yrs	6-8 yrs	9-13 yrs	14-15 yrs	16-19 yrs	20-26 yrs	27-65 yrs	66-99 yrs
	0-2 yrs	4173	28.6378	4.87572	28.47	0	-1.565	-1.3	-0.46	0.105	0.3	0.7	0.88	0.92
							1.2256e-40	3.67512e-33	1.23358e-06	0.320096	0.0198364	6.15849e-10	1.62779e-15	2.32647e-14
	3-5 yrs	7676	29.9225	4.72892	30.035		0	0.265	1.105	1.67	1.865	2.265	2.445	2.485
								0.00069916	2.48085e-45	2.7722e-76	3.39645e-108	2.98781e-175	6.66703e-236	1.43947e-199
	6-8 yrs	14198	29.6754	4.65987	29.77			0	0.84	1.405	1.6	2	2.18	2.22
									2.66544e-40	1.13856e-73	6.96342e-117	2.93843e-212	0	2.33149e-246
	9-13 yrs	33670	29.0199	4.7964	28.93				0	0.565	0.76	1.16	1.34	1.38
										2.28372e-17	1.38963e-39	2.42966e-118	6.58023e-263	2.07132e-152
	14-15 yrs	13176	28.585	4.83783	28.365					0	0.195	0.595	0.775	0.815
											0.00891306	3.70996e-19	7.87556e-38	1.71239e-29
	16-19 yrs	22718	28.4689	4.7938	28.17						0	0.4	0.58	0.62
												1.88055e-14	1.85109e-37	1.64658e-25
	20-26 yrs	33732	28.1654	4.94217	27.77							0	0.18	0.22
													3.43311e-05	0.00103243
	27-65 yrs	243383	28.0515	4.9143	27.59								0	0.04
														0.461851
	66-99 yrs	34060	28.0632	5.16355	27.55									0
PART 1	Group		Ct (avg)	Ct (sd)	Ct (median)	0-2 yrs	3-5 yrs	6-8 yrs	9-13 yrs	14-15 yrs	16-19 yrs	20-26 yrs	27-65 yrs	66-99 yrs
	0-2 yrs	1128	29.3687	5.08051	29.5	0	-1.11	-0.89	-0.08	0.44	0.67	1.21	1.69	1.15
							2.99414e-08	5.60963e-07	0.054247	0.154504	0.0206864	7.69258e-06	1.77872e-11	1.0813e-05
	3-5 yrs	2289	30.4094	4.82169	30.61		0	0.22	1.03	1.55	1.78	2.32	2.8	2.26
								0.202466	5.55615e-09	1.53838e-15	3.55159e-26	5.0937e-48	1.86124e-79	6.84336e-50
	6-8 yrs	2645	30.2743	4.72378	30.39			0	0.81	1.33	1.56	2.1	2.58	2.04
									3.00288e-07	1.06496e-13	5.22591e-24	1.44587e-46	2.20539e-80	9.76291e-49
	9-13 yrs	5156	29.6464	4.89378	29.58				0	0.52	0.75	1.29	1.77	1.23
										0.000149846	5.8783e-10	3.99686e-29	1.42215e-70	1.59182e-31
	14-15 yrs	2202	29.1685	5.08291	29.06					0	0.23	0.77	1.25	0.71
											0.12521	1.50318e-05	4.9256e-14	2.03951e-05
	16-19 yrs	4811	29.025	5.15205	28.83						0	0.54	1.02	0.48
												5.35222e-05	7.12318e-19	6.37986e-05
	20-26 yrs	9959	28.6646	5.2238	28.29							0	0.48	-0.06
													2.44649e-09	0.338848
	27-65 yrs	82022	28.3387	5.17677	27.81								0	-0.54
														2.25448e-15
	66-99 yrs	16154	28.6912	5.2965	28.35									0
PART 2	Group		Ct (avg)	Ct (sd)	Ct (median)	0-2 yrs	3-5 yrs	6-8 yrs	9-13 yrs	14-15 yrs	16-19 yrs	20-26 yrs	27-65 yrs	66-99 yrs
	0-2 yrs	989	28.5887	4.87828	28.36	0	-1.58	-0.9	-0.1	0.53	0.83	1.62	1.79	1.86
							9.32743e-09	0.000267326	0.414159	0.000755904	4.60805e-05	8.28209e-16	5.85959e-20	2.17146e-19
	3-5 yrs	2155	29.7425	4.80303	29.94		0	0.68	1.48	2.11	2.41	3.2	3.37	3.44
								0.000112961	5.58338e-22	9.91707e-35	4.27723e-43	7.90409e-86	8.88551e-119	6.06979e-98
	6-8 yrs	5156	29.2529	4.91796	29.26			0	0.8	1.43	1.73	2.52	2.69	2.76
									4.96216e-15	2.93428e-28	6.92465e-39	2.08666e-97	2.18506e-176	3.40102e-115
	9-13 yrs	12492	28.5978	5.03938	28.46				0	0.63	0.93	1.72	1.89	1.96
										4.62228e-09	4.61282e-15	9.29369e-66	1.18211e-178	6.21766e-84
	14-15 yrs	3775	28.0349	4.99552	27.83					0	0.3	1.09	1.26	1.33
											0.147393	7.03208e-15	4.15639e-26	7.51645e-21
	16-19 yrs	4959	27.9426	4.95881	27.53						0	0.79	0.96	1.03
												5.54273e-13	2.04982e-25	3.89771e-19
	20-26 yrs	6102	27.2559	5.01024	26.74							0	0.17	0.24
													0.0946013	0.0396843
	27-65 yrs	49099	27.1597	4.95053	26.57								0	0.07
														0.151907
	66-99 yrs	6299	27.0927	5.04156	26.5									0
PART 3	Group		Ct (avg)	Ct (sd)	Ct (median)	0-2 yrs	3-5 yrs	6-8 yrs	9-13 yrs	14-15 yrs	16-19 yrs	20-26 yrs	27-65 yrs	66-99 yrs
	0-2 yrs	1918	28.2459	4.70964	27.935	0	-1.76	-1.875	-1.085	-0.525	-0.295	0.165	0.155	1.015
							5.15397e-27	5.08909e-35	1.59831e-16	8.37771e-05	0.0218758	0.0762694	0.123954	1.86975e-15
	3-5 yrs	3014	29.7023	4.53888	29.695		0	-0.115	0.675	1.235	1.465	1.925	1.915	2.775
								0.331169	5.44279e-09	5.00611e-23	3.13047e-38	4.42458e-69	5.8571e-76	2.38845e-132
	6-8 yrs	6000	29.7219	4.34689	29.81			0	0.79	1.35	1.58	2.04	2.03	2.89
									2.63381e-16	4.09277e-37	5.46089e-67	1.24928e-123	2.821e-153	9.39164e-220
	9-13 yrs	14951	29.1621	4.48069	29.02				0	0.56	0.79	1.25	1.24	2.1
										3.17595e-12	4.75631e-34	1.47802e-93	6.6044e-147	3.17959e-202
	14-15 yrs	6822	28.6843	4.60723	28.46					0	0.23	0.69	0.68	1.54
											0.000941411	1.84856e-20	7.50899e-24	7.57278e-78
	16-19 yrs	12144	28.4606	4.49596	28.23						0	0.46	0.45	1.31
												5.68423e-13	2.93384e-16	6.64681e-74
	20-26 yrs	15677	28.0781	4.63316	27.77							0	-0.01	0.85
													0.171978	6.83072e-36
	27-65 yrs	100347	28.1134	4.57891	27.78								0	0.86
														2.53179e-57
	66-99 yrs	9668	27.3166	4.80563	26.92									0

## Sheet: Supplementary Table 2 OR
Supplementary Table 2 Odds ratios, their confidence intervals, and corresponding P-value from Fisher´s exact test.
All weeks	Group	n (negative)	n (positive)	n (total)	OR	lower limit	upper limit	P-value
	0-2 yrs	10812	4173	14985	1.38084	1.3319	1.43135	7.41089e-66
	3-5 yrs	44857	7676	52533	0.612214	0.597265	0.627446	0
	6-8 yrs	84146	14198	98344	0.603686	0.592637	0.614808	0
	9-13 yrs	189254	33670	222924	0.636489	0.628601	0.644457	0
	14-15 yrs	73367	13176	86543	0.6425	0.630348	0.654867	0
	16-19 yrs	104452	22718	127170	0.778122	0.766483	0.78989	8.89597e-245
	20-26 yrs	158401	33732	192133	0.761868	0.752358	0.771487	0
	27-65 yrs	870728	243383	1114111	1	NA	NA	NA
	66-99 yrs	98717	34060	132777	1.23437	1.21829	1.25067	1.04182e-211
PART 1	Group	n (negative)	n (positive)	n (total)	OR	lower limit	upper limit	P-value
	0-2 yrs	2927	1128	4055	1.05442	0.983633	1.12955	0.133826
	3-5 yrs	12599	2289	14888	0.497082	0.474988	0.519976	3.27417e-232
	6-8 yrs	11842	2645	14487	0.611117	0.585335	0.637777	1.11887e-122
	9-13 yrs	16375	5156	21531	0.861461	0.834025	0.889652	6.24574e-20
	14-15 yrs	6914	2202	9116	0.87137	0.829864	0.914625	2.14291e-08
	16-19 yrs	15997	4811	20808	0.822811	0.795853	0.850518	1.59179e-31
	20-26 yrs	35866	9959	45825	0.759682	0.741924	0.777786	9.37444e-120
	27-65 yrs	224400	82022	306422	1	NA	NA	NA
	66-99 yrs	34700	16154	50854	1.27365	1.24801	1.29976	5.57753e-118
PART 2	Group	n (negative)	n (positive)	n (total)	OR	lower limit	upper limit	P-value
	0-2 yrs	3656	989	4645	1.15625	1.07654	1.24068	7.39953e-05
	3-5 yrs	17246	2155	19401	0.534066	0.510013	0.558984	1.29335e-182
	6-8 yrs	31510	5156	36666	0.699337	0.677899	0.721301	1.70418e-120
	9-13 yrs	71598	12492	84090	0.745663	0.729877	0.761774	2.55104e-165
	14-15 yrs	26565	3775	30340	0.60735	0.586106	0.629189	6.84431e-185
	16-19 yrs	32384	4959	37343	0.65446	0.634128	0.675311	1.90252e-166
	20-26 yrs	35547	6102	41649	0.733644	0.712711	0.755082	1.86393e-103
	27-65 yrs	209836	49099	258935	1	NA	NA	NA
	66-99 yrs	20254	6299	26553	1.32915	1.28986	1.36946	2.04086e-74
PART 3	Group	n (negative)	n (positive)	n (total)	OR	lower limit	upper limit	P-value
	0-2 yrs	3014	1918	4932	1.12299	1.05981	1.18963	8.9975e-05
	3-5 yrs	9982	3014	12996	0.532839	0.511106	0.55532	1.15741e-213
	6-8 yrs	14979	6000	20979	0.706841	0.685244	0.729011	2.33245e-111
	9-13 yrs	35225	14951	50176	0.748987	0.733665	0.764587	3.65172e-170
	14-15 yrs	15973	6822	22795	0.753675	0.731817	0.776128	1.09423e-81
	16-19 yrs	22444	12144	34588	0.954831	0.932711	0.977392	0.000105498
	20-26 yrs	29139	15677	44816	0.949387	0.929749	0.969449	1.06736e-06
	27-65 yrs	177075	100347	277422	1	NA	NA	NA
	66-99 yrs	25284	9668	34952	0.674746	0.658294	0.691605	1.41192e-223

## Sheet: Ct sex
Table Ct values according to the sex.
All weeks	Sex	Ct (avg)	Ct (sd)	Ct (median)	Ct data NA	n (negative)	n (positive)	n (total)	positivity (%)
	F	28.2194	4.96214	27.87	16338	836364	210703	1063405	20.12
	M	28.347	4.88984	28.03	18964	796673	195810	1011447	19.73
	unknown	27.9996	4.79722	27.6	65	1697	273	2035	13.86
PART 1	Sex	Ct (avg)	Ct (sd)	Ct (median)
	F	28.6306	5.19922	28.255
	M	28.5477	5.17493	28.11
PART 2	Sex	Ct (avg)	Ct (sd)	Ct (median)
	F	27.5262	5.06327	27.08
	M	27.7512	4.97984	27.31
PART 3	Sex	Ct (avg)	Ct (sd)	Ct (median)
	F	28.1884	4.64975	27.91
	M	28.4031	4.55264	28.14

## Sheet: Ct age
Table Ct values according to the age.
	Group	Ct (median)	Ct (avg)	Ct (sd)	n (total)	n (positive)	n (negative)	Ct data NA	positivity (%)	individuals	females	males	unknown	females (%)	males (%)	Ct (avg) males	Ct (sd) males	Ct (median) males	Ct (avg) females	Ct (sd) females	Ct (median) females
	0-2 yrs	28.47	28.64	4.88	15182	4173	10812	197	27.85	12344	5882	6446	16	47.7	52.2	28.6	4.79	28.38	28.68	4.97	28.52
	3-5 yrs	30.035	29.92	4.73	52960	7676	44857	427	14.61	36232	17541	18665	26	48.4	51.5	29.94	4.7	30.06	29.91	4.75	30.01
	6-8 yrs	29.77	29.68	4.66	99100	14198	84146	756	14.44	57320	27812	29458	50	48.5	51.4	29.68	4.65	29.77	29.67	4.67	29.77
	9-13 yrs	28.93	29.02	4.8	224382	33670	189254	1458	15.1	130444	63765	66609	70	48.9	51.1	29.08	4.75	29.05	28.95	4.85	28.79
	14-15 yrs	28.365	28.58	4.84	87172	13176	73367	629	15.22	57359	28490	28848	21	49.7	50.3	28.57	4.78	28.34	28.61	4.89	28.4
	16-19 yrs	28.17	28.47	4.79	128833	22718	104452	1663	17.86	88980	45801	43029	150	51.5	48.4	28.61	4.75	28.3	28.33	4.83	28.07
	20-26 yrs	27.77	28.17	4.94	196201	33732	158401	4068	17.56	126438	63769	62168	501	50.4	49.2	28.26	4.91	27.9	28.07	4.97	27.65
	27-65 yrs	27.59	28.05	4.91	1136501	243383	870728	22390	21.85	693237	349465	342981	791	50.4	49.5	28.1	4.89	27.635	28.01	4.94	27.54
	66-99 yrs	27.55	28.06	5.16	136556	34060	98717	3779	25.65	91320	52688	38585	47	57.7	42.3	28.08	5.1	27.555	28.05	5.21	27.55

## Sheet: Weekly Ct
Table Ct values and number of diagnostic tests performed per week.
Week	Ct (avg)	Ct (sd)	Ct (median)	n (positive)	n (negative)	Ct data NA
2020-14	28.0655	4.01388	27.28	119	324	6
2020-15	28.4089	4.49781	27.495	352	492	217
2020-16	30.717	4.47769	31.02	453	787	102
2020-17	31.3401	4.69261	32.02	309	971	335
2020-18	30.4549	4.5208	30.675	444	814	72
2020-19	30.9963	4.59354	31.285	316	1358	102
2020-20	30.6616	4.47581	31.095	218	1091	598
2020-21	30.3015	4.4413	29.73	500	1524	283
2020-22	29.7747	4.36157	29.27	634	1610	122
2020-23	29.9132	4.37283	29.36	346	1375	704
2020-24	29.3457	4.44267	29.06	340	926	456
2020-25	30.0956	4.59076	30.26	209	680	905
2020-26	30.4144	5.02982	30.09	435	1166	1727
2020-27	33.1898	3.65544	34.1	379	574	2406
2020-28	31.4895	5.0504	33.09	361	1095	1512
2020-29	30.4923	4.57699	31.07	360	1573	1570
2020-30	30.3734	4.76107	30.215	544	2712	1058
2020-31	29.6525	4.4272	29.165	498	1646	1067
2020-32	29.4968	4.57921	29.1	671	3009	838
2020-33	29.9373	4.48817	29.58	691	2668	832
2020-34	29.6491	4.51992	29.23	443	2782	688
2020-35	29.6615	5.13821	28.67	575	3194	583
2020-36	29.2502	4.91277	28.35	939	4671	1177
2020-37	29.397	5.08144	28.59	1757	8198	2124
2020-38	28.5821	4.75627	27.8	2592	11875	1445
2020-39	29.714	5.0487	29.81	2181	9361	2616
2020-40	29.5412	5.69715	29.805	1644	6711	2870
2020-41	28.6168	5.3733	28.42	3674	11450	35
2020-42	28.728	4.99801	28.56	6323	17357	5
2020-43	29.0447	4.82591	28.86	9754	22885	69
2020-44	29.7885	4.78668	29.96	9160	21824	19
2020-45	30.147	4.99583	30.51	6318	18369	15
2020-46	29.6713	4.99388	29.62	3882	11584	264
2020-47	29.0842	4.86288	28.715	2598	9393	3
2020-48	29.364	4.8233	29.02	2159	8218	3
2020-49	28.9035	4.7283	28.675	1998	7397	76
2020-50	29.2987	5.00057	29.02	2689	8538	1
2020-51	28.8019	4.9591	28.35	3448	10509	2
2020-52	27.8952	4.9959	27.21	3093	6971	5
2021-01	28.5553	4.9579	28.22	4800	7468	9
2021-02	29.6792	5.03866	29.66	6177	12612	55
2021-03	29.4488	4.87828	29.3	2930	10111	23
2021-04	28.9978	5.22893	28.66	2733	8484	23
2021-05	28.5915	5.10534	28.175	2640	8604	19
2021-06	28.0751	5.21012	27.255	2792	8871	16
2021-07	27.4828	5.18566	26.57	2949	8974	52
2021-08	27.4163	5.48409	26.46	3697	9785	21
2021-09	27.3995	5.51433	26.26	5299	12844	157
2021-10	27.3949	5.42287	26.48	5891	13175	34
2021-11	27.1836	5.31606	26.47	5360	11961	39
2021-12	27.1675	5.14828	26.32	4833	10905	47
2021-13	27.492	5.46498	26.53	3849	9733	65
2021-14	27.5189	5.21425	26.55	2851	8535	38
2021-15	27.9697	5.03169	27.28	1905	7538	192
2021-16	27.2903	5.27959	26.36	1639	7731	146
2021-17	27.8257	5.55482	26.62	1492	6646	489
2021-18	27.4114	5.00055	26.55	1259	7003	444
2021-19	28.0591	5.14783	27.51	944	6744	485
2021-20	28.1123	5.40902	27.19	680	6391	857
2021-21	27.9684	5.2049	27.625	486	7266	NA
2021-22	27.7599	5.21741	27.41	300	6803	NA
2021-23	28.8539	5.65858	28.69	231	6623	NA
2021-24	29.1606	5.14933	28.9	263	7476	NA
2021-25	29.9179	4.93939	30.34	264	9778	NA
2021-26	28.8062	5.33974	28.51	199	11718	73
2021-27	29.7352	5.34857	30.08	487	26031	5
2021-28	28.8793	6.08951	28.49	326	20151	NA
2021-29	29.0923	6.33118	29.14	284	32947	NA
2021-30	28.3383	6.52392	29.03	212	35487	NA
2021-31	28.3723	5.78238	28.05	158	39920	NA
2021-32	29.2558	6.49814	29.975	144	35964	NA
2021-33	29.5767	6.44108	29.96	199	35665	NA
2021-34	28.8307	6.21887	28.76	185	31049	NA
2021-35	29.1618	6.18257	29.42	223	22053	NA
2021-36	29.4578	6.10238	30.2	251	19348	NA
2021-37	25.3764	4.80478	24.49	260	11349	3227
2021-38	26.6808	5.32954	25.63	377	16233	NA
2021-39	26.781	4.63177	26.46	369	18769	NA
2021-40	27.9903	4.86251	27.985	440	15510	NA
2021-41	27.8758	4.35036	27.99	582	14252	NA
2021-42	27.6266	4.72077	27.34	853	16834	NA
2021-43	27.5703	4.63315	27.09	2202	23567	NA
2021-44	27.6489	5.04123	27.11	4120	33707	NA
2021-45	27.3731	5.05261	26.95	5652	27247	NA
2021-46	27.2226	5.30038	26.69	8946	35557	NA
2021-47	27.5653	5.01565	27.11	13094	45721	NA
2021-48	28.0414	4.89322	27.59	15990	65677	NA
2021-49	27.6585	5.03594	27.23	14771	62830	NA
2021-50	27.3655	5.04556	26.855	10504	50927	NA
2021-51	27.4787	5.03046	26.975	7798	45828	NA
2021-52	27.8295	5.09775	27.38	4225	35414	NA
2021-53	28.2716	4.69739	28.015	3724	22121	NA
2022-02	28.1664	4.74251	27.73	5983	36315	NA
2022-03	28.7091	4.48325	28.44	9805	39407	NA
2022-04	28.1118	4.54257	27.73	21894	49397	NA
2022-05	28.7628	4.44724	28.52	31947	54646	NA
2022-06	28.7785	4.49872	28.59	29769	47451	NA
2022-07	28.7765	4.47616	28.5	21489	31177	NA
2022-08	28.3733	4.5734	28.11	13943	22396	NA
2022-09	28.0902	4.59582	27.67	8116	13633	856
2022-10	27.4645	4.73459	27.085	6460	10533	779
2022-11	27.2047	4.62623	26.71	5779	7414	199
2022-12	26.7241	4.76776	26.2	5628	6776	79
2022-13	26.3823	4.82329	25.78	5086	7384	13
2022-14	26.377	4.81193	25.755	4642	6586	13
